# Supplementary material for: Never the Two Shall Mix: Robust Indel Markers to Ensure the Fidelity of Two Pivotal and Closely-Related Accessions of Brachypodium distachyon
Source: Plants (Basel). 2019 Jun 6;8(6):153. doi: 10.3390/plants8060153 (PMC6630600; doi:10.3390/plants8060153)
Supplement: Supplementary file 1 [file plants-08-00153-s001.zip]

Archive with 9 entries (8 files):
- Figure S1.pdf
- Figure S2.pdf
- plants-supplemetary-new/
- plants-supplemetary-new/Figure S1.pdf
- plants-supplemetary-new/Figure S2.pdf
- plants-supplemetary-new/Table S1-new.xlsx
- plants-supplemetary-new/Table S2.xlsx
- Table S1.xlsx
- Table S2.xlsx
