# Supplementary material for: Never the Two Shall Mix: Robust Indel Markers to Ensure the Fidelity of Two Pivotal and Closely-Related Accessions of Brachypodium distachyon
Source: Plants (Basel). 2019 Jun 6;8(6):153. doi: 10.3390/plants8060153 (PMC6630600; doi:10.3390/plants8060153)
Supplement: Supplementary file 1 [file plants-08-00153-s001.zip › plants-supplemetary-new/Table S1-new.xlsx]

## Sheet: Table S1
	Table S1. Complete information about Brachypodium distachyon genes used in the study. * Indicates markers designed from gene regions containing indels within 2 kb upstream of the start codon. Green highlights indicates cases of higher predicted amplicon sizes for Bd21 and orange highlights indicates cases of higher predicted amplicon sizes for Bd21-3.
Arabidopsis gene	Bd21 Ortholog	Bd21-3 Ortholog	Gene orientation on B. distachyon chromosome	Marker name	Forward primer (5' to 3')	Tm (oC)	Reverse primer (5' to 3')	Tm (oC)	Expected amplicon size (bp)		Amplicon size difference (bp)	Marker design region of selected gene
									Bd21	Bd21-3
AT5G01470	Bradi1g03290	BdiBd21-3.1G0043300	(+)Strand	BdindelWSU_1	AAGCGCATCCTTCACGCTTTC	66	GTGCAGAGCTGCAGAGTAGAGATTAG	62.3	419	1065	646	downstream
AT4G26750	Bradi1g42790	BdiBd21-3.1G0555100	(-) Strand	BdindelWSU_2*	GGAACCTGTGTTCGGACTCG	63	TGCAGGAACGGAGAAATGGA	64	1522	1096	426	upstream
AT3G21350	Bradi1g45820	BdiBd21-3.1G0600100	(-) Strand	BdindelWSU_3*	CCGTATCAGAGCACGCCAGAAT	65.8	CTTGGGAGGAACTAATACACCAGATCG	65.9	992	287	705	upstream
AT5G58250	Bradi1g63490	BdiBd21-3.1G0856600	(-) Strand	BdindelWSU_4	CGCCCTTCTTTTGAAACCCAAA	66.3	TGAGCACTTGACAGTTTTTGGTGA	64.2	402	159	243	downstream
AT4G19160	Bradi2g10240	BdiBd21-3.2G0134900	(+)Strand	BdindelWSU_5*	TCTCCTTGAAATTGCATGTTGGA	63.9	CCTGACAGTGGGCCATAGCA	64.5	288	826	538	upstream
AT1G09330	Bradi2g12420	BdiBd21-3.2G0165900	(+)Strand	BdindelWSU_6	CCCCCATGGTTGAATGGTTC	64.5	CACATCACGTCGCACCAGAA	64.4	490	285	205	downstream
AT2G41640	Bradi2g13600	BdiBd21-3.2G0181400	(+)Strand	BdindelWSU_7*	CTGCAGAGCTTCAGCCTTGG	63.6	TTGCCAGCGGAACGATGTTA	64.8	1103	866	237	upstream
N/A	Bradi3g00757	BdiBd21-3.3G0008500	(-) Strand	BdindelWSU_8*	AAGGCCTCCGCCAAGCTATC	65	GACCTCGGGACGCGACAG	65.5	213	940	727	upstream
AT4G26020	Bradi3g03831	BdiBd21-3.3G0047900	(+)Strand	BdindelWSU_9*	CAAGCAAAAAGCCTTGGAGCA	64.8	CACACCATACAAAAACGTCCAGGAT	65.1	509	683	174	upstream
AT5G62760	Bradi3g08040	BdiBd21-3.3G0108000	(-) Strand	BdindelWSU_10*	TTCAGCGCTTTCGGTACTTTG	62.6	GAGATGCGATGGGGAAGCAT	64.6	1160	206	954	upstream
AT1G63680	Bradi3g32820	BdiBd21-3.3G0429200	(-) Strand	BdindelWSU_11	TGAGAGCACCGGACAGGACA	65.5	CTGGCTCGGATTGGATTGATTTTC	66.8	246	410	164	downstream
AT5G52980	Bradi3g34310	BdiBd21-3.3G0450100	(+)Strand	BdindelWSU_12	GGTTAGCGAGGCGTCAATGG	65.1	CCCATGGACCCATGCATATTG	65.3	600	782	182	downstream
AT5G51170	Bradi3g50320	BdiBd21-3.3G0666900	(-) Strand	BdindelWSU_13	CAGATCTGGGGGCTCGTTGA	65.9	CCAATCAAATTGCGGAGCTG	63.8	547	1388	841	downstream
AT5G15680	Bradi3g60610	BdiBd21-3.3G0798600	(+)Strand	BdindelWSU_14*	GGGACCCCATGTTACCCTGA	64.1	CGATGCCAATCCAAGAGACG	64	317	1908	1591	upstream
AT1G07930	Bradi4g12750	BdiBd21-3.4G0184100	(+)Strand	BdindelWSU_15	AAACAGCAAGGTTGGCCTTATCC	64.6	GGGGTCAGCAATTGAATGTGT	62.1	500	906	406	downstream
AT1G76680	Bradi5g00810	BdiBd21-3.5G0007000	(+)Strand	BdindelWSU_16*	ATGCCGGCTTAGCGTTAGTTG	63.6	CTGACCCTTGTACACACTCGTAGCA	64.8	1413	827	586	upstream
AT5G45540	Bradi5g01050	BdiBd21-3.5G0010200	(+)Strand	BdindelWSU_17	CGGCCCTCCAGACATTGTTC	65.1	TGCATCCCCTATCTTGGACGA	64.9	900	323	577	downstream
AT1G04290	Bradi5g10600	BdiBd21-3.5G0131800	(-) Strand	BdindelWSU_18	CGTATCAATCACGATCGGTCCA	65.2	ATAGGCAGCAGCGTGGTGGT	65.3	987	619	368	downstream
AT1G26230	Bradi5g11240	BdiBd21-3.5G0143100	(+)Strand	BdindelWSU_19	CGATACAAATTCATTTGACGGGTGT	65	CGCGGGAAACGTCTTTACAA	63.3	1170	522	648	upstream
AT1G28150	Bradi5g16380	BdiBd21-3.5G0212700	(+)Strand	BdindelWSU_20*	CAGAACTACGGCAGTTAATTTGGATTG	64.8	CGGGATTATTTGCGCGAGA	64.3	775	1165	390	upstream
AT3G06530	Bradi5g17540	BdiBd21-3.5G0229800	(+)Strand	BdindelWSU_21*	CAACCCATCCGCAGACACAC	64.9	TGGATGAAGCCCATTGCAGA	65	862	632	230	upstream
AT5G21040	Bradi5g22050	BdiBd21-3.5G0289000	(-) Strand	BdindelWSU_22*	GGTCAGTGCGATGTGGTGTTTC	65	GTGGGAATCCATCTGCTTTGTTCTT	65.7	300	569	269	upstream
