# Supplementary material for: Never the Two Shall Mix: Robust Indel Markers to Ensure the Fidelity of Two Pivotal and Closely-Related Accessions of Brachypodium distachyon
Source: Plants (Basel). 2019 Jun 6;8(6):153. doi: 10.3390/plants8060153 (PMC6630600; doi:10.3390/plants8060153)
Supplement: Supplementary file 1 [file plants-08-00153-s001.zip › plants-supplemetary-new/Table S2.xlsx]

## Sheet: Table S2
Table S2: Observed amplicon sizes of the markers tested on six Brachypodium distachyon accessions. Values shown are all the bands visible on the 1.5% agarose gel visualized with the Bio-Rad ChemiDoc™ Imaging System using the Ethidium bromide and faint band settings. * Indicates amplicon size larger than predicted. (L) and (F) indicate light and faint bands respectively.
	Bd21	Bd21-3	Bd3-1	Bd2-3	Bd30-1	Bd1-1
BdindelWSU_1	419	1065	419	419	419	1065
BdindelWSU_2	1522, 2400 (F)	1096, 1600(F)	1096, 1600(F)	1522, 2400 (F)	1096, 1600(F)	1522, 2400 (F)
BdindelWSU_3	1000*(992), 550 (F), 600(F)	300*(289)	1000, 550 (F), 600(F)	300	300	1000, 550 (F), 600(F)
BdindelWSU_4	402	159	159	159	159	159
BdindelWSU_5	288	826, 750(L)	826, 750(L)	826, 750(L)	826(L)	288
BdindelWSU_6	490, 440(L)	285	285	285	285	490, 440(L)
BdindelWSU_7	1103	866	1103	1103	1103	866
BdindelWSU_8	213	940, 700(L), 213(L)	213	940, 700(L), 213(L)	940, 700(L), 213	213
BdindelWSU_9	509	683	509	509	683	683
BdindelWSU_10	1160, 700(F), 1900(F)	206	1160, 700(F), 1900(F)	1160, 700(F), 1900(F)	1160, 700(F), 1900(F)	1160, 700(F), 1900(F)
BdindelWSU_11	246	410	246	246	246	410
BdindelWSU_12	600	782, 1200 (F)	600	900, 1300(F)	600	750, 1200(F)
BdindelWSU_13	547, 500(F), 440(F)	1388	547, 500(F), 440(F)	1388	547, 500(F), 440(F)	1388
BdindelWSU_14	317	1908	1908 (F)	1908(F)	317	1908(F), 317(F)
BdindelWSU_15	500	906, 1500(F)	906(L)	500	500	906, 500(F)
BdindelWSU_16	1413, 827(F)	827, 400(F)	1413, 827(F)	827, 600(F)	827(L)	827, 400(F)
BdindelWSU_17	900, 1400(F)	323	900, 1400(F)	323	323	323
BdindelWSU_18	987, 890(L)	619, 850(L), 987(L)	619, 850(L), 987	619, 850(L), 987	619, 850(L), 987	987, 890(L)
BdindelWSU_19	1170	522, 900(F), 1170(F)	522, 900(F), 1170(F)	522, 900(F), 1170(F)	522, 900(F), 1170(F)	1170
BdindelWSU_20	775	1165, 1600(F)	775	775	1165, 1600(F)	775
BdindelWSU_21	862, 1400 (F)	632	862, 1400(F)	862, 1400(F)	632	862, 1400 (F)
BdindelWSU_22	300	569	569	569	300	569
